# Supplementary material for: Recombinant Production of Bovine αS1-Casein in Genome-Reduced Bacillus subtilis Strain IIG-Bs-20-5-1
Source: Microorganisms. 2025 Jan 2;13(1):60. doi: 10.3390/microorganisms13010060 (PMC11767299; doi:10.3390/microorganisms13010060)
Supplement: Supplementary file 1 [file microorganisms-13-00060-s001.zip]

Archive with 1 entries (1 files):
- microorganisms-3398690-supplementary.pdf
